# Supplementary material for: SOD3 Suppresses the Expression of MMP-1 and Increases the Integrity of Extracellular Matrix in Fibroblasts
Source: Antioxidants (Basel). 2022 May 9;11(5):928. doi: 10.3390/antiox11050928 (PMC9138143; doi:10.3390/antiox11050928)
Supplement: Supplementary file 1 [file antioxidants-11-00928-s001.zip]

Archive with 1 entries (1 files):
- antioxidants-1695179-supplementary.pdf
